# Supplementary material for: Dietary Inflammatory Index and Blood Pressure Levels in Mexican Adults
Source: Nutrients. 2024 Sep 10;16(18):3052. doi: 10.3390/nu16183052 (PMC11434630; doi:10.3390/nu16183052)
Supplement: Supplementary file 1 [file nutrients-16-03052-s001.zip]

Archive with 1 entries (1 files):
- nutrients-3181771-supplementary.pdf
